# Supplementary material for: Tandem-repeat protein domains across the tree of life
Source: PeerJ. 2015 Jan 13;3:e732. doi: 10.7717/peerj.732 (PMC4304861; doi:10.7717/peerj.732)
Supplement: Table S3 — Lifestyle analysis of bacterial species with ≥1.5% TPR-containing proteins. [file peerj-03-732-s007.xlsx]

## Sheet: Sheet1
Strain	Lifestyle	SPECIES Total Protein	SPECIES % TPR Protein
Bacteroides thetaiotaomicron VPI-5482	Facultative	4816	3.34302
Pedobacter heparinus DSM 2366	Extracellular	4252	3.05738
Sphingobacterium sp. 21	Facultative	5169	2.9793
Haliangium ochraceum DSM 14365	Extracellular	6719	2.97663
Niastella koreensis GR20-10	Extracellular	7174	2.95512
Trichodesmium erythraeum IMS101	Extracellular	4451	2.94316
Odoribacter splanchnicus DSM 20712	Facultative	3497	2.88819
Chitinophaga pinensis DSM 2588	Extracellular	7192	2.80868
Bacteroides helcogenes P 36-108	Facultative	3244	2.80518
Bacteroides vulgatus ATCC 8482	Facultative	4066	2.80374
Brachyspira intermedia PWS/A	Facultative	2872	2.78552
Candidatus Chloracidobacterium thermophilum B	Extracellular	3054	2.71775
Borrelia hermsii DAH	Facultative	825	2.66667
Brachyspira hyodysenteriae WA1	Facultative	2642	2.64951
Zobellia galactanivorans	Extracellular	4732	2.64159
Bacteroides fragilis 638R	Facultative	4381.67	2.62125
Sorangium cellulosum 'So ce 56'	Extracellular	9380	2.57996
Treponema paraluiscuniculi Cuniculi A	Facultative	1010	2.57426
Borrelia turicatae 91E135	Facultative	818	2.56724
Prevotella ruminicola 23	Facultative	2763	2.53348
Parabacteroides distasonis ATCC 8503	Facultative	3849	2.52014
Tannerella forsythia ATCC 43037	Facultative	3001	2.49917
Dyadobacter fermentans DSM 18053	Extracellular	5719	2.48295
Haliscomenobacter hydrossis DSM 1100	Extracellular	6752	2.4141
Treponema pallidum subsp. pallidum DAL-1	Obligate	1042.29	2.38586
Herpetosiphon aurantiacus DSM 785	Extracellular	5279	2.36787
Myxococcus xanthus DK 1622	Extracellular	7316	2.35101
Myxococcus fulvus HW-1	Extracellular	7284	2.2927
Corallococcus coralloides DSM 2259	Extracellular	8033	2.2781
Solitalea canadensis DSM 3403	Extracellular	4310	2.27378
Marivirga tractuosa DSM 4126	Extracellular	3757	2.26244
Candidatus Solibacter usitatus Ellin6076	Extracellular	7826	2.22336
Prevotella melaninogenica ATCC 25845	Facultative	2296	2.22125
Brachyspira pilosicoli 95/1000	Facultative	2299	2.21836
Zunongwangia profunda SM-A87	Extracellular	4653	2.19213
Pedobacter saltans DSM 12145	Extracellular	3792	2.18882
Cyclobacterium marinum DSM 745	Facultative	5000	2.18
Brachyspira murdochii DSM 12563	Facultative	2809	2.17159
Chloroherpeton thalassium ATCC 35110	Extracellular	2710	2.14022
Leadbetterella byssophila DSM 17132	Extracellular	3465	2.13564
Candidatus Koribacter versatilis Ellin345	Extracellular	4777	2.13523
Cellulophaga lytica DSM 7489	Extracellular	3284	2.13155
Borrelia recurrentis A1	Facultative	990	2.12121
Stigmatella aurantiaca DW4/3-1	Extracellular	8543	2.10699
Flexibacter litoralis DSM 6794	Extracellular	3878	2.06292
Alistipes finegoldii DSM 17242	Facultative	3110	2.05788
Spirosoma linguale DSM 74	Extracellular	6938	2.01787
Flavobacterium johnsoniae UW101	Extracellular	5017	2.01316
Isosphaera pallida ATCC 43644 *		3722	1.9882
Bacteroides salanitronis DSM 18170	Facultative	3641	1.97748
Treponema denticola ATCC 35405	Facultative	2533	1.97394
Anaeromyxobacter dehalogenans 2CP-1	Extracellular	4409.5	1.92871
Spirochaeta thermophila DSM 6192	Extracellular	2233.5	1.90412
Desulfatibacillum alkenivorans AK-01	Extracellular	5252	1.885
Prevotella denticola F0289	Facultative	2386	1.84409
Spirochaeta caldaria DSM 7334	Extracellular	2789	1.82861
Paludibacter propionicigenes WB4	Extracellular	3020	1.78808
Runella slithyformis DSM 19594	Extracellular	5774	1.78386
Aequorivita sublithincola DSM 14238	Extracellular	3140	1.78344
Cellulophaga algicola DSM 14237	Extracellular	4163	1.75354
Desulfococcus oleovorans Hxd3	Extracellular	3265	1.74579
Borrelia garinii BgVir	Facultative	1155.5	1.73173
Candidatus Protochlamydia amoebophila UWE25	Obligate	2031	1.72329
Saprospira grandis str. Lewin	Extracellular	4251	1.71724
Lawsonia intracellularis PHE/MN1-00	Facultative	1340	1.71642
Leptospira borgpetersenii serovar Hardjo-bovis str. JB197	Facultative	2912.5	1.69959
Muricauda ruestringensis DSM 13258	Extracellular	3432	1.68998
Borrelia duttonii Ly	Facultative	1305	1.68582
Treponema brennaborense DSM 12168	Facultative	2531	1.65942
Capnocytophaga ochracea DSM 7271	Facultative	2171	1.65822
Fluviicola taffensis DSM 16823	Extracellular	4033	1.6365
Spirochaeta africana DSM 8902	Extracellular	2782	1.61754
Desulfovibrio salexigens DSM 2638	Extracellular	3807	1.60231
Gemmatimonas aurantiaca T-27	Extracellular	3935	1.60102
Nostoc punctiforme PCC 73102	Facultative	6689	1.59964
Rhodothermus marinus DSM 4252	Extracellular	2850.5	1.59555
Maribacter sp. HTCC2170	Extracellular	3411	1.58311
Desulfovibrio aespoeensis Aspo-2	Extracellular	3304	1.57385
Magnetococcus marinus MC-1	Extracellular	3716	1.56082
Candidatus Cloacamonas acidaminovorans	Extracellular	1815	1.5427
Robiginitalea biformata HTCC2501	Extracellular	3209	1.52696
Lacinutrix sp. 5H-3-7-4	Extracellular	2967	1.51668
Melioribacter roseus P3M	Extracellular	2840	1.51408
Elusimicrobium minutum Pei191	Facultative	1529	1.50425
* species removed from analysis due to inconclusive lifestyle determination
