# Supplementary material for: Tandem-repeat protein domains across the tree of life
Source: PeerJ. 2015 Jan 13;3:e732. doi: 10.7717/peerj.732 (PMC4304861; doi:10.7717/peerj.732)
Supplement: Table S4 — Bacterial species with greater than 2.0% of their proteome composed of TPR-containing proteins. [file peerj-03-732-s008.xlsx]

## Sheet: Sheet1
Strain	Pathogenic	# TPR Proteins	% TPR Protein
Bacteroides thetaiotaomicron		161	3.34302
Pedobacter heparinus		130	3.05738
Sphingobacterium sp. 21		154	2.9793
Haliangium ochraceum		200	2.97663
Niastella koreensis		212	2.95512
Trichodesmium erythraeum		131	2.94316
Odoribacter splanchnicus		101	2.88819
Chitinophaga pinensis		202	2.80868
Bacteroides helcogenes		91	2.80518
Bacteroides vulgatus		114	2.80374
Brachyspira intermedia	Yes	80	2.78552
Candidatus Chloracidobacterium thermophilum		83	2.71775
Borrelia hermsii	Yes	22	2.66667
Brachyspira hyodysenteriae	Yes	70	2.64951
Zobellia galactanivorans		125	2.64159
Bacteroides fragilis		114.667	2.62125
Sorangium cellulosum		242	2.57996
Treponema paraluiscuniculi	Yes	26	2.57426
Borrelia turicatae	Yes	21	2.56724
Prevotella ruminicola		70	2.53348
Parabacteroides distasonis		97	2.52014
Tannerella forsythia	Yes	75	2.49917
Dyadobacter fermentans		142	2.48295
Haliscomenobacter hydrossis		163	2.4141
Treponema pallidum	Yes	24.8571	2.38586
Herpetosiphon aurantiacus		125	2.36787
Myxococcus xanthus		172	2.35101
Myxococcus fulvus		167	2.2927
Corallococcus coralloides		183	2.2781
Solitalea canadensis		98	2.27378
Marivirga tractuosa		85	2.26244
Candidatus Solibacter usitatus		174	2.22336
Prevotella melaninogenica	Yes	51	2.22125
Brachyspira pilosicoli	Yes	51	2.21836
Zunongwangia profunda		102	2.19213
Pedobacter saltans		83	2.18882
Cyclobacterium marinum		109	2.18
Brachyspira murdochii	Yes	61	2.17159
Chloroherpeton thalassium		58	2.14022
Leadbetterella byssophila		74	2.13564
Candidatus Koribacter versatilis		102	2.13523
Cellulophaga lytica		70	2.13155
Borrelia recurrentis	Yes	21	2.12121
Stigmatella aurantiaca		180	2.10699
Flexibacter litoralis		80	2.06292
Alistipes finegoldii		64	2.05788
Spirosoma linguale		140	2.01787
Flavobacterium johnsoniae		101	2.01316
