# Supplementary material for: Tandem-repeat protein domains across the tree of life
Source: PeerJ. 2015 Jan 13;3:e732. doi: 10.7717/peerj.732 (PMC4304861; doi:10.7717/peerj.732)
Supplement: Table S7 — Distribution of ARM domain families across archaeal classes. [file peerj-03-732-s011.xlsx]

## Sheet: Sheet1
Strain	Class	Armadillo repeat	BC3264-like	Clathrin adaptor core protein	GUN4-associated domain	HEAT repeat	HspBP1 domain	Leucine-rich repeat variant	MIF4G domain-like	Mo25 protein	PBS lyase HEAT-like repeat	Total domain #
Methanoculleus bourgensis MS2	Methanomicrobia	1	1	2							27	31
Halomicrobium mukohataei DSM 12286	Halobacteria	3		1	1	1		1			6	13
Methanobacterium sp. SWAN-1	Methanobacteria		1			1					10	12
Archaeoglobus veneficus SNP6	Archaeoglobi			1			1				4	6
Methanococcus maripaludis S2	Methanococci	1		3					1	1	1	7
Pyrococcus furiosus COM1	Thermococci	2		2		1						5
Nitrosopumilus maritimus SCM1	Nitrosopumilales										4	4
Metallosphaera sedula DSM 5348	Thermoprotei			1	1						1	3
